# Supplementary material for: A de novo missense mutation in PPP2R5D alters dopamine pathways and morphology of iPSC-derived midbrain neurons
Source: Stem Cells. 2024 Oct 26;43(1):sxae068. doi: 10.1093/stmcls/sxae068 (PMC11811633; doi:10.1093/stmcls/sxae068)
Supplement: sxae068_suppl_Supplementary_Material [file sxae068_suppl_supplementary_material.zip]

Archive with 7 entries (6 files):
- Supplemental fig and Tables/
- Supplemental fig and Tables/CEGeniusLog.txt
- Supplemental fig and Tables/SFig 1.png
- Supplemental fig and Tables/SFig 2.png
- Supplemental fig and Tables/SFig 3.png
- Supplemental fig and Tables/SFig 4.png
- Supplemental fig and Tables/Supplemental Figures and Tables.docx
