# Supplementary material for: A de novo missense mutation in PPP2R5D alters dopamine pathways and morphology of iPSC-derived midbrain neurons
Source: Stem Cells. 2024 Oct 26;43(1):sxae068. doi: 10.1093/stmcls/sxae068 (PMC11811633; doi:10.1093/stmcls/sxae068)
Supplement: sxae068_suppl_Supplementary_Material [file sxae068_suppl_supplementary_material.zip › Supplemental fig and Tables/CEGeniusLog.txt]

Date and Time	Username	UserDomainname	Filenamepath	Error Number	Error Message	System Exception	Error LineNumber	Error MethodName	Applicationstarttime	Applicationendtime	CPU Used (%)	RAM Used (MB)

28-Oct-24 14:13:40	9106293	H-J-PCOUPJ-05	CEGenius v2.7.33	\\\\j-fs01\\OUP_Journals-L\\Production\\STMCLS\\sxae068\\FROM_CLIENT\\Accepted_manuscripts\\sc-23-0176-20241023173422\\suppl_data\\Supplemental fig and Tables\\Supplemental Figures and Tables.docx	ThisAddInErr_007	Error in Validating MoveToWord	Root element is missing.	0	Application_DocumentBeforeClose			0%	9464MB
